# Supplementary material for: Improving the baking quality of bread wheat by genomic selection in early generations
Source: Theor Appl Genet. 2017 Oct 23;131(2):477–93. doi: 10.1007/s00122-017-2998-x (PMC5787228; doi:10.1007/s00122-017-2998-x)
Supplement: Supplementary file 2 — Supplementary material 2 (CSV 5908 kb) [file 122_2017_2998_MOESM2_ESM.csv]

GEN	fa.stab	protein	set	GLUD1	M1	M2	M3	M4	M5	M6	M7	M8	M9	M10	M11	M12	M13	M14	M15	M16	M17	M18	M19	M20	M21	M22	M23	M24	M25	M26	M27	M28	M29	M30	M31	M32	M33	M34	M35	M36	M37	M38	M39	M40	M41	M42	M43	M44	M45
LINE1	-0.434925547	0.863235425	training	1	1	1	0	1	-1	-1	-1	-1	-1	-1	-1	-1	-1	-1	1	-1	-1	1	1	-1	-5.55E-17	-1	1	-1	1	1	-1	-1	1	-1	1	-1	-1	0	0	-1	-1	-1	-1	1	-1	-1	-1	0	1
LINE2	-1.428453829	-0.000326125	training	0	1	1	1	1	0	1	1	1	-1	1	1	1	-1	-1	-1	-1	-1	1	-1	-1	-1	-1	1	-1	1	-1	-1	-1	-0.032034207	2.78E-17	0.494279835	-1	-1	-1	0	-1	-1	-1	-1	-1	-1	-1	-1	0	0.553994721
LINE3	1.748453654	-0.675892666	training	-1	1	1	1	1	1	1	1	1	-1	-1	-1	0	-1	-1	1	-1	-1	0	-1	-1	-5.55E-17	-1	1	-1	1	1	-1	-1	1	-1	1	-1	-1	-1	0	-1	-1	-1	-1	-1	-1	-1	1	0	0
LINE4	-0.153583394	0.060153883	training	1	0	0	0	1	-1	-1	-1	-1	1	-0.800196867	1	-1	-1	-1	1	-1	1	1	-1	-1	-1	-1	-1	-1	0	-1	-1	-1	-1	-1	1	-1	-1	-1	0	1	1	1	1	-1	-1	-1	-1	-1	1
LINE5	1.166722788	2.284576103	training	1	0	0	0	-1	-1	-1	-1	-1	1	-0.663172994	1	-1	-0.859984539	-1	1	-1	1	1	-1	-1	-1	1	-1	1	0	-1	1	1	-1	-1	-1	1	1	1	1	1	1	1	1	-1	-4.16E-17	1	-1	1	1
LINE6	0.807146947	0.854059061	training	1	0	0	0	1	-1	-1	-1	-1	1	-0.534268724	1	-1	-1	-1	1	-1	1	1	-1	-1	-1	1	-1	0	0	-1	-1	1	-1	-1	-1	1	1	1	1	1	1	1	1	-1	-1	1	-1	1	1
LINE7	-1.320326269	-1.185226442	training	-1	1	0	0	1	-1	-1	-1	-1	-1	-1	-1	1	-1	-1	1	-1	-1	0	-1	-1	-1	-1	0.807093544	-1	1	1	-1	-1	-1	-1	1	-1	-1	-1	0	1	-1	-1	-1	-1	-1	-1	-1	-1	1
LINE8	-1.417333747	-1.745441243	training	-1	1	0	0	1	-1	-1	-1	-1	-1	-1	-1	1	-1	-1	1	-1	-1	1	-1	-1	-1	-1	1	-1	1	1	-1	-1	-1	-1	1	-1	-1	-1	0	1	-1	-1	-1	-1	-1	-1	-1	-1	1
LINE9	0.173019675	-0.217963505	training	1	-1	-1	0	0.70230421	-1	-1	-1	-1	-1	-1	-1	1	-1	-1	1	-1	-1	1	-1	-1	-5.55E-17	1	1	-1	1	1	1	-1	1	-1	1	-1	-1	-1	-1	-1	-1	-1	-1	-1	-1	-1	-1	0	1
LINE10	0.640467744	0.755174288	training	1	0	0	0	1	-1	-1	-1	-1	-1	-1	1	1	-1	-1	-1	-1	-1	1	-1	-1	-1	1	-1	-1	1	1	-1	1	-1	-1	-1	-1	1	1	1	-1	1	-1	-1	-1	-1	-1	-1	0	1
LINE11	0.27570113	0.669055917	training	-1	1	0	0	1	-1	-1	-1	-1	-1	-1	0	1	-1	-1	0	-1	-1	0	-1	-1	-1	1	1	-1	1	1	-1	-1	-1	-1	0	-1	-1	0	0	1	0	-1	-1	-1	-1	-1	-1	-1	1
LINE12	0.343247656	-0.338287694	training	1	-1	-1	-1	1	-1	-1	-1	-1	-1	-5.55E-17	1	-1	-1	-1	-1	-1	-1	1	-1	-1	-5.55E-17	-2.78E-17	1	-1	1	-1	-1	-1	1	-0.60822758	1	-1	-1	-1	0	-1	-1	-1	-1	-1	-1	-1	-1	0	1
LINE13	2.239076332	0.035427736	training	1	1	0	0	1	-1	-0.740205164	-1	-1	-1	-1	-1	1	-1	-1	1	-1	-1	0	-1	-1	-1	-1	1	-1	1	1	-1	-1	-1	-1	1	-1	-1	0	0	1	-1	-1	-1	-1	-1	-1	-1	0	1
LINE14	0.228258523	0.316697934	training	1	0	0	0	-1	-1	-1	-1	-1	1	-0.548534892	1	-1	-1	-1	1	-1	1	1	-1	-1	-1	-1	-1	1	0	-1	1	1	-1	-1	-1	1	1	1	1	1	1	1	1	-1	-4.16E-17	1	-1	-0.409233007	1
LINE15	0.07613185	-0.081093581	training	1	0	0	-1	-1	-1	-1	-1	-1	-1	-1	-1	1	-1	-1	1	-1	-1	1	-1	-1	-1	-1	1	-1	1	1	1	-1	1	-1	1	-1	-1	-1	0	-1	-1	-1	-1	-1	-4.16E-17	-1	-1	-0.303492907	1
LINE16	0.148181019	-0.617826185	training	1	-1	-1	0	1	-1	-1	-1	-1	-1	1	1	-1	2.78E-17	-2.78E-17	-1	-1	-1	0	-1	-1	-5.55E-17	-1	0.418751047	-1	1	-1	-1	-1	1	-0.663802217	1	-1	-1	-1	0	-1	-1	-1	-1	-1	-1	-1	-1	0	1
LINE17	0.361429565	0.660237172	training	1	0	0.139676157	-1	1	-1	-1	-1	-1	-1	-5.55E-17	0	-1	-1	-1	1	-1	-1	1	-2.78E-17	-1	-5.55E-17	-1	1	-1	1	0	-1	-1	1	-1	1	-1	-1	-1	0	-1	-1	-1	-1	0	-1	-1	-1	0	1
LINE18	-0.411488311	1.474721507	training	1	1	1	1	1	1	1	1	1	-1	-1	-1	-1	-1	-1	1	-1	-1	1	-0.482532284	-1	-5.55E-17	-2.78E-17	1	-1	1	1	-1	-1	0	-1	1	-1	-1	-1	0	-1	-1	-1	-1	1	-1	-1	-1	0	1
LINE19	0.129759239	-0.403497757	training	1	0	0.359869367	1	-1	0	1	1	1	-1	-1	-1	1	-1	-1	1	-1	-1	1	-1	-1	-1	-1	0.842206519	-1	1	1	1	-1	1	-1	1	-1	-1	-1	0	-1	-1	-1	-1	-1	-4.16E-17	-1	-1	-0.490185011	1
LINE20	0.504335427	-0.789288928	training	1	0	0.60225825	1	-1	0	1	1	1	-1	-1	-1	1	-1	-1	1	-1	-1	1	-1	-1	-1	-1	0.720937985	-1	1	1	1	-1	1	-1	1	-1	-1	-1	0	-1	-1	-1	-1	-1	-4.16E-17	-1	-1	-0.378862523	1
LINE21	-0.647765656	-0.493125956	training	1	0	0.150737295	0	-1	-1	-1	-1	-1	-1	-1	-1	0	-1	-1	1	-1	-1	1	-1	-1	-1	-1	1	-1	1	1	1	-1	1	-1	1	-1	0	-1	0	-1	-1	-1	-1	-1	-4.16E-17	-1	-1	-0.214295578	1
LINE22	0.738730426	1.364236169	training	1	1	0.320427239	1	1	1	1	1	1	-1	-1	-1	-1	-1	-1	1	-1	-1	1	-1	-1	-5.55E-17	1	1	-1	1	1	-1	-1	1	-1	1	-1	-1	-1	0	-1	-1	-1	-1	1	-1	-1	-1	-1	1
LINE23	-0.045224353	1.384964037	training	1	-1	-0.029279057	-0.04346103	1	0	0	-1	-5.55E-17	-1	-1	-1	0	-1	-1	1	-1	-1	0	-1	-1	-5.55E-17	-1	1	-1	1	1	-1	-1	1	-1	1	-1	-1	-1	0	-1	-1	-1	-1	1	-1	-1	-1	0	1
LINE24	0.114437922	0.042539561	training	0	1	0.311668728	1	1	1	1	1	1	-1	-1	-1	-1	-1	-1	0.507174952	-1	-1	1	-1	-1	-5.55E-17	-1	1	-1	1	1	-1	-1	1	-1	1	-1	-1	-1	0	-1	-1	-1	-1	1	-1	-1	-1	-1	0.65801523
LINE25	1.327174921	0.496681639	training	1	1	0	0	-1	-1	-1	-1	-1	-1	-1	-1	1	-1	-1	1	-1	-1	1	-1	-1	-1	-1	1	-1	1	1	1	-1	-1	-1	1	-1	-1	-1	0	1	-1	-1	-1	-1	-4.16E-17	-1	-1	-1	1
LINE26	2.662777266	0.163291998	training	1	0	1	0	1	-1	-1	-1	-1	-1	-1	0	1	-1	-1	1	-1	-1	1	-1	-1	-1	-2.78E-17	-1	-1	1	0	-1	-1	1	-1	0	-1	-1	-1	0	-1	0	5.55E-17	-1	-1	-1	-1	-1	1	1
LINE27	-0.89262622	-1.379139888	training	-1	1	0	0	1	-1	-1	-0.625180473	-1	-1	-1	-1	0	-1	-1	1	-1	-1	1	-0.911194102	-1	-1	-1.182755926	1	-1	1	1	-1	-1	-1	-1	1	-1	-1	-1	0	1	-1	-1	-1	-1	-1	-1	-1	0	0.688373313
LINE28	-0.188180937	-0.537131515	training	1	-1	-1	1	1	-1	-1	-1	-1	-1	-1	-1	-1	-1	-1	-1	-1	-1	1	-1	-1	-1	-1	1	-1	1	1	-1	-1	1	-1	1	-1	-1	-1	0	-0.326314635	-1	-1	-1	-1	-1	-1	-1	0	-1
LINE29	1.369450167	0.767437695	training	1	1	0	0	1	-1	-1	-1	-1	-1	-1	-1	1	-1	-1.017870811	1	-1	-1	1	-1	-1	-1	1	1	-1	1	1	-1	-1	-1	-1	1	-1	-1	-1	0	1	-1	-1	-1	-1	-1	-1	-1	-1	0
LINE30	0.449070088	-0.317766386	training	1	1	1	1	1	1	0	1	1	-1	-1	-1	-1	-1	-1	1	-1	-1	1	-1	-1	-5.55E-17	-1	0	0	1	1	-1	-1	0	-1	0	0	1	0	0	-1	0	-1	-1	0	-1	0	-1	-1	1
LINE31	-1.795293426	0.291889055	training	-1	0	-1	0	1	-1	-1	-1	-1	-1	-1	1	1	-1	-1	0.428712405	-1	-1	1	-1	-1	-1	-1	-1	0	1	0.104341563	-1	-0.431049095	1	-1	0	-0.348566736	0	0	0	-1	0	-1	-1	-1	-1	1	-1	0	0.130435973
LINE32	0.948183754	0.041523586	training	1	1	0	1	1	-1	-1	-1	-1	-1	-1	-1	0	-1	-1	1	-1	-1	1	-1	-1	-5.55E-17	-1	1	-1	1	1	-1	-1	0	-1	1	-1	-1	-1	0	0	-1	-1	-1	-1	-1	-1	-1	-1	1
LINE33	2.718042605	1.899352264	training	1	0	0.425609413	-1	0	-1	-1	-1	-1	-1	-1	-1	0	-1	-1	1	-1	-1	0	-1	-1	-1	-1	1	-1	1	1	5.55E-17	-1	0	-1	1	-1	-1	-1	0	-1	-1	-1	-1	-1	-4.16E-17	-1	-1	1	0
LINE34	1.539048703	-0.608290342	training	1	1	0	0.307395589	-1	0	0	0	-5.55E-17	-2.78E-17	1	1	0	-1	-1	0	-1	-5.55E-17	1	-0.899782501	-1	-1	-1	0	1	0	-1	1	1	-1	-1	-1	1	1	1	1	1	0	5.55E-17	1	-1	-4.16E-17	1	1	1	1
LINE35	0.43374192	-0.864751661	training	1	0.582935002	-0.03152361	-1	1	-1	-1	-1	-1	-1	-1	-1	1	-1	-1	1	-1	-1	0	-1	-1	-5.55E-17	-1	1	-1	1	1	-0.723464412	-1	-1	-1	1	-1	-1	-1	0	1	-1	-1	-1	0	-1	-1	-1	-1	1
LINE36	1.432861298	-0.172314083	training	1	0.834893176	0	0	1	-1	-1	-1	-1	-1	-1	-1	-1	-1	-1	1	-1	-1	1	-1	-1	-5.55E-17	-1	1	-1	1	1	-0.588490504	-1	1	-1	1	-1	-1	-1	0	-1	-1	-1	-1	-1	-1	-1	-1	-0.587666622	1
LINE37	-0.782095541	2.220844905	training	1	0	-1	0	1	-1	-1	-1	-1	-1	-1	-1	1	-1	-1	1	-1	-1	-1	-1	-1	-1	-1	0	-1	1	1	-1	-1	1	-1	1	-1	-1	-1	0	-1	-1	-1	-1	-1	-1	-1	-1	-1	1
LINE38	-0.376816388	-0.994081512	training	1	1	0	-1	1	-1	-1	-1	-1	-1	-1	-1	1	-1	-1	1	-1	-1	-1	-0.508307461	-1	-1	-2.78E-17	1	-1	1	1	-1	-1	-1	-1	1	-1	-1	-1	0	1	-1	-1	-1	-1	-1	-1	-1	-1	1
LINE39	0.396898361	-0.801185927	training	1	0	0	0	1	-1	-1	-1	-1	-1	-1	-1	1	1	-2.78E-17	1	-1	-1	-1	-1	-1	-1	-0.22833866	1	-1	1	1	-1	-1	0	-1	1	-1	-1	-1	0	1	-1	-1	-1	-1	-1	-1	-1	-1	1
LINE40	0.972333372	0.284318256	training	1	-1	-1	-1	1	-1	-1	-1	-1	-1	-5.55E-17	1	-1	-1	-1	-1	-1	-1	1	1	-1	-5.55E-17	-1	0.840491894	-1	1	-1	-1	-1	1	-1	1	-1	-1	-1	0	-1	-1	-1	-1	-1	-1	-1	-1	0	1
LINE41	-0.082067912	-0.994081512	training	1	-1	-1	1	0.967128454	0	0	0	-5.55E-17	-1	-5.55E-17	0	-1	-1	-1	0	-1	-1	1	1	-1	-5.55E-17	-1	0.580756057	-1	1	0	1	-1	1	-1	1	-1	-1	-1	-1	-1	-1	-1	-1	-1	-1	-1	-1	0	1
LINE42	-0.524190625	1.449262565	training	0	0	0.043789828	-1	1	0	0	0	-5.55E-17	-2.78E-17	-5.55E-17	1	-1	-0.768790296	-1	0	-1	-5.55E-17	1	1	-1	-5.55E-17	-1	0	0	0	-1	-1	-1	0	-0.593188479	1	-1	0	-1	0	0	-1	5.55E-17	0	-1	-1	-1	-1	0	1
LINE43	-0.303129269	-1.508469739	training	1	0	0	0	1	-1	-1	-1	-1	-1	1	-0.051252695	1	-1	-1	1	-1	-1	1	-1	1	-1	-2.78E-17	1	-1	1	-1	-1	-1	1	-1	1	-1	-1	-1	0	-1	-1	-1	-1	-1	-1	-1	-1	-1	-1
LINE44	-0.837360881	0.48478464	training	1	0	0	0	1	0	0	0	-1	-1	1	1	1	-1	-1	-1	-1	-1	1	-1	2.78E-17	-1	1	0.767283238	-1	1	-1	-1	-1	0	2.78E-17	1	-1	-1	-1	0	-1	-1	-1	-0.855959347	-1	-1	-1	-1	0	-1
LINE45	-1.611075629	-0.801185927	training	1	1	1	1	1	0	1	0	1	-1	-5.55E-17	1	0	-1	-1	-1	-1	-1	1	-1	-1	-1	-1	1	-1	1	-1	-1	-1	1	2.78E-17	0.621834977	-1	-1	-1	0	-1	-1	-1	-1	-1	-1	-1	-1	0	1
LINE46	2.846995063	-1.121945775	training	1	1	0	0.378396593	0	0	1	1	1	-1	1	0	1	-1	-1	0	-1	-1	1	-1	-1	-1	-1	1	-1	1	0	-1	-1	-0.582458026	-1	1	-1	-1	0	0	1	0	-1	0	-1	-1	-1	-1	0	1
LINE47	-0.339972828	-0.222499172	training	-1	1	1	0	1	0	0	0	-5.55E-17	-1	-5.55E-17	0	1	-1	-1	0	-1	-1	1	-1	-1	-1	-1	1	-1	1	0	-1	-1	-1	2.78E-17	1	-1	-1	-1	0	0	-1	-1	-1	-1	-1	-1	-1	-1	0
LINE48	-0.530018024	-1.918050646	training	-1	1	0	-1	1	-1	-1	-1	-1	-1	-5.55E-17	0	1	-1	-1	1	-1	-1	1	-1	-1	-1	-1	1	-1	1	0	-1	-1	-1	-1	1	-1	0	-1	0	1	-1	-1	-1	-1	-1	-1	-1	0	1
LINE49	-1.624812477	-1.817153846	training	-1	0.843637548	0.16708752	0.061755035	0.887161788	-0.285317425	-0.572006887	-0.284605733	-0.742327308	-0.72575865	-0.844637631	-0.37606955	0.260868506	-0.658965235	-1	0.403984437	-1	-0.790902371	0	-0.684851524	-0.851632113	-1	-1	0.625362905	-1	1	0.230292307	1	-0.315786701	-0.236848978	-1	0.267913387	-0.595412497	-0.501248323	-0.729781729	1	0.024899533	-0.275420677	-0.601984022	-0.995703265	-0.965414564	-1	-0.539751657	-1	1	0.361098109
LINE50	-0.473792903	-1.265389065	training	-1	1	0	-1	1	-1	-1	-1	-1	-1	-1	-1	1	2.78E-17	-2.78E-17	1	-1	-1	0	-1	-1	-1	-1	1	0	1	1	-1	0	-1	-1	0	1	0	0	0	0	-1	-1	-1	-1	-1	0	1	0	1
LINE51	0.40272634	0.170053691	training	-1	0	0	0	1	-1	-1	-1	-1	-1	1	1	1	2.78E-17	-2.78E-17	-1	-1	-1	0	-1	-1	-1	-1	0	1	1	-1	-1	1	-1	-1	-1	1	1	0	0	-0.234131779	-1	-1	-1	-1	-1	1	1	-0.049585349	1
LINE52	-0.661131439	-0.440782328	training	1	1	-1	0	1	-1	-1	-1	-1	-1	-1	-1	-1	-1	-1	1	-1	-1	1	-2.78E-17	-1	-5.55E-17	-1	1	-1	1	0	-1	-1	1	-1	1	-1	-1	-1	0	-1	-1	-1	-1	-1	-1	-1	-1	-1	1
LINE53	0.114775796	0.185719385	training	1	0	0	0	1	-1	-1	-1	-1	-2.78E-17	-1	0	0	-1	-1	1	-1	-5.55E-17	-1	-1	-1	-1	-1	0	-1	0	0	-1	-1	0	-1	1	-1	-1	-1	0	1	0	5.55E-17	0	-1	-1	-1	-1	-1	1
LINE54	-1.407213517	0.330800012	training	1	0	0	-1	0.913595725	-1	-1	-1	-1	-1	-1	-1	1	-1	-1	1	-1	-1	1	-1	-1	-5.55E-17	-1	1	-1	1	1	1	-1	1	-1	1	0	-1	-1	-1	-1	-1	-1	-1	-1	-1	-1	-1	-1	1
LINE55	0.032296278	0.03710912	training	1	1	0	1	1	-1	-1	-1	-1	-1	-1	1	1	-1	-1	-1	-1	-1	1	-1	-1	-1	-1	1	-1	1	0.283189389	-1	-1	-1	-1	1	-1	-1	-1	0	1	-1	-1	-1	-1	-1	-1	-1	-1	1
LINE56	-1.038777923	-0.505080857	training	1	1	0	0	1	0	0	0	-5.55E-17	-1	-1	-1	1	-1	-1	1	-1	-1	1	-1	2.78E-17	-1	-1	1	-1	1	1	-1	-1	0	2.78E-17	1	-1	-1	-1	0	0	-1	-1	-1	-1	-1	-1	-1	-1	0
LINE57	0.006658076	-0.280036008	training	1	1	0	0	1	-1	-1	-1	-1	-1	-1	0	1	-1	-1	0	-1	-1	1	-1	-1	-1	-1	0	-1	1	1	-1	0	-1	-1	0	-1	0	0	0	0	0	-1	-1	-1	-1	-1	-1	-1	1
LINE58	1.00113711	0.870008479	training	-1	1	0	0	1	-1	-1	-1	-1	-1	-5.55E-17	-1	1	-1	-1	1	-1	-1	0	-1	-1	-1	1	1	-1	1	0	-1	-1	-1	-1	1	-1	-1	-1	0	1	-1	-1	-1	-1	-1	-1	-1	0	1
LINE59	-0.21440328	0.298650748	training	1	1	0	-1	1	-1	-1	-1	-1	-1	1	1	1	-1	-1	-1	-1	-1	1	-1	-1	-1	-1	1	-1	1	-1	-1	-1	1	2.78E-17	0.196337188	-1	-1	-1	0	-1	-1	-1	-1	-1	-1	-1	-1	0	-1
LINE60	1.212987577	0.998605536	training	1	0.461426298	-1	-1	1	-1	-1	-1	-1	-1	1	1	1	-1	-1	-1	-1	-1	1	-1	-1	-5.55E-17	-1	0	-1	1	-1	-1	-1	1	2.78E-17	1	-1	-1	-1	0	-1	-1	-1	-1	-1	-1	-1	-1	-1	-1
LINE61	-0.910865711	0.327041968	training	1	1	-1	1	1	-1	-1	-1	-1	-1	1	1	1	-1	-1	-1	-1	-1	1	-0.9915385	-1	-5.55E-17	-1	0	-1	1	-1	-1	-1	1	2.78E-17	1	-1	0	-1	0	0	0	-1	-1	-1	-1	-1	-1	-1	0
LINE62	0.236930323	0.620143389	training	1	1	0	-1	1	-1	-1	-1	-1	-1	1	1	1	-1	-1	-1	-1	-1	1	-1	-1	-1	-1	1	-1	1	-1	-1	-1	-0.192021427	2.78E-17	0.558720596	-1	-1	-1	0	-1	-1	-1	-1	-1	-1	-1	-1	-1	-1
LINE63	-1.499322416	-1.019469084	training	1	1	0	-1	1	-1	-1	-1	-1	-1	-1	0	1	-1	-1	1	-1	-1	1	-1	-1	-1	-1	1	-1	1	1	-1	-1	-1	-1	1	-1	-1	-1	0	1	-1	-1	-1	-1	-1	-1	-5.55E-17	-1	1
LINE64	-0.349595355	-0.487257103	training	1	1	0	-1	1	-1	-1	-1	-1	-1	-1	-1	1	-1	-1	1	-1	-1	0.362198724	-1	-1	-1	-1	1	-1	1	1	-1	-1	-1	-1	1	-1	-1	-1	0	1	-1	-1	-1	-1	-1	-1	-1	-1	1
LINE65	0.865833719	0.870008479	training	1	1	0	-1	1	-1	-1	-1	-1	-1	-1	-1	1	-1	-1	1	-1	-1	1	-1	-1	-1	-1	1	-1	1	1	-1	-1	-1	-1	1	-1	0	-1	0	1	-1	-1	-1	-1	-1	-1	-1	-1	1
LINE66	0.44797447	0.606311606	training	1	0	-1	-1	1	-1	-1	-1	-1	1	-0.410820574	1	-1	-1	-1	1	-1	1	1	-1	-1	-1	-1	1	0	1	-1	-1	0	-1	-1	0	1	0	-1	0	1	0	1	1	-1	-1	0	-1	-0.319755887	0.664687542
LINE67	0.200681245	-0.121051879	training	1	1	1	1	1	1	1	1	1	-1	-1	-1	-1	-1	-1	1	-1	-1	1	-1	-1	-5.55E-17	-1	1	-1	1	1	-1	-1	1	-1	1	-1	-1	-1	0	-1	-1	-1	-1	1	-1	-1	-1	-1	1
LINE68	0.579982596	-0.27307763	training	1	1	0	1	1	-1	-1	-1	-1	-1	-1	1	1	-1	-1	-1	-1	-1	1	-1	-1	-1	-1	1	-1	1	0.362239582	-1	0	-1	-1	1	-1	-1	0	0	1	-1	-1	-1	-1	-1	-1	-1	0	1
LINE69	-0.395055879	1.613012535	training	1	0.688378165	-1	-1	-1	1	1	1	1	-1	-1	-1	-1	-1	-1	1	-1	-1	1	-1	-1	-1	-1	-1	1	1	1	5.55E-17	1	-1	-1	-1	0	0	1	0	0	1	-1	-1	-1	-1	1	-5.55E-17	1	0
LINE70	-0.364352913	-0.27307763	training	1	1	0	0.324297379	1	-1	-1	-1	-1	-1	-5.55E-17	1	0	-1	-1	-1	-1	-1	1	-1	-1	-5.55E-17	-1	1	0	1	0	-1	0	0	-1	0	0	0	0	0	-1	-1	-1	-1	0	-1	0	-1	0	1
LINE71	-1.742323749	-1.531814726	training	-1	1	0	0	1	-1	-1	-1	-1	-1	-1	-1	1	2.78E-17	-2.78E-17	1	-1	-1	1	-1	-1	-1	-1	1	-1	1	1	-1	-1	-1	-1	1	-1	-1	-1	0	1	-1	-1	-1	-1	-1	-1	-1	0	1
LINE72	-1.468569008	-2.61565816	training	0	0	0	-1	1	-1	-1	-1	-1	-1	-5.55E-17	0	1	1	-2.78E-17	0	-1	-1	1	-1	-1	-5.55E-17	-1	1	0	1	0	-1	0	0	-1	0	0	1	-1	0	0	-1	-1	-1	0	-1	0	1	-1	1
LINE73	-0.438982834	0.439114669	training	-1	0	0	-1	1	-1	-1	-1	-1	-1	-1	-1	1	-1	-1	1	-1	-1	0	-1	-1	-5.55E-17	-1	1	-1	1	1	-1	-1	0	-1	1	-1	-1	-1	0	1	-1	-1	-1	-1	-1	-1	-5.55E-17	0	1
LINE74	0.347955903	0.927161565	training	1	-1	-1	-1	1	-1	-1	-1	-1	-1	-5.55E-17	0	1	1	-2.78E-17	0	-1	-1	0	-1	-1	-1	-1	1	0	1	0	-1	0	-1	-1	0	0	0	0	0	0	-1	-1	-1	-1	-1	0	-1	0	1
LINE75	0.64321414	-0.3764838	training	1	0	0	0	1	-1	-1	-1	-1	-1	1	1	1	2.78E-17	-2.78E-17	-1	-1	-1	0	-1	-1	-1	-1	1	1	1	-1	-1	1	-1	-1	-1	1	1	0	1	-1	-1	-1	-1	-1	-1	1	1	1	1
LINE76	-1.672299273	-1.430451141	training	1	1	0	1	1	-1	-1	-1	-1	-1	-1	-1	1	-1	-1	1	-1	-1	1	-1	-1	-1	-1	1	-1	1	1	-1	-1	1	-1	1	-1	-1	-1	0	0	-1	-1	-1	-1	-1	-1	-1	0	1
LINE77	-1.065741425	-1.682977223	training	1	1	0	1	1	-1	-1	-1	-1	-1	-1	-1	-1	-0.799538203	-1	1	-1	-1	-1	-1	-1	-1	-1	1	-1	1	1	-1	-1	-1	-1	1	-1	-1	-1	0	1	-1	-1	-1	-1	-1	-1	-1	-1	1
LINE78	0.585165589	0.325066655	training	1	1	0	-1	-1	-1	-1	-1	-1	-1	-1	-1	1	-1	-1	1	-1	-1	1	-1	-1	-1	-1	1	-1	1	1	1	-1	-1	-1	1	-1	-1	-1	0	1	-1	-1	-1	-1	-4.16E-17	-1	-1	-1	0.486466781
LINE79	-0.780480907	-0.76694455	training	1	1	0	-0.029040463	-1	-1	-1	-1	-1	1	-0.945028377	1	-1	1	-2.78E-17	1	-1	1	1	-1	-1	-1	1	-1	1	0	-1	1	1	-1	-1	-1	1	1	1	1	1	1	1	1	-1	-4.16E-17	1	-1	1	1
LINE80	-1.111031375	-1.438875322	training	-1	1	0	0	1	-1	-1	-1	-1	-1	-5.55E-17	0	1	-1	-1	1	-1	-1	-1	-1	-1	-1	-1	1	-1	1	0	-1	-1	-1	2.78E-17	1	-1	-1	-1	0	0	-1	-1	-1	-1	-1	-1	-1	-1	-1
LINE81	0.294352836	0.050211742	training	1	-1	-1	0.061819593	1	-1	-1	-1	-1	-1	1	1	-1	-1	-1	-1	-1	-1	1	-1	-1	-5.55E-17	-1	0.451565475	-1	1	-1	-1	-1	1	-0.429297738	1	-1	-1	-1	0	-1	-1	-1	-1	-1	-1	-1	-1	-1	1
LINE82	-0.480107474	-1.154542844	training	1	1	0	0	1	-1	-1	-1	-1	-1	-5.55E-17	0	1	-1	-1	0	-1	-1	1	-1	-1	-1	-1	1	-1	1	0	-1	-1	-1	2.78E-17	1	-1	-1	-1	0	0	-1	-1	-1	-1	-1	-1	-1	-1	-1
LINE83	-0.540483635	-0.576868509	training	1	0	0	0	1	-1	-1	-1	-1	-1	-1	1	1	-1	-1	-1	-1	-5.55E-17	1	-1	-1	-1	-1	-1	-1	1	1	-1	1	-1	-1	-1	-1	1	1	1	-1	1	-1	-1	-1	-1	-1	-5.55E-17	0	1
LINE84	-0.503640076	-0.191077339	training	1	0	0	0	1	-1	-1	-1	-1	-1	-1	0	0	-1	-1	-1	-1	-1	1	-1	-1	-1	-1	0	-1	1	1	5.55E-17	-1	0	-1	1	-1	-1	0	0	-1	-1	-1	-1	-1	-1	-1	-1	0	-1
LINE85	-0.217831399	0.37251563	training	1	1	0	0	1	-1	-1	-1	-1	-1	-1	-1	1	-1	-1	1	-1	-1	-1	-1	-1	-1	-1	0	-1	1	1	-1	0	-1	-1	1	-1	-1	-1	0	0	-1	-1	-1	-1	-1	-1	-1	0	1
LINE86	-0.109982111	0.315552916	training	1	1	0	0.145541098	1	-1	-1	-1	-1	-1	-1	1	1	-1	-1	-1	-1	-1	1	-1	-1	-1	-1	1	-1	1	0.236760319	-1	-1	-1	-1	1	-1	-1	-1	0	1	-1	-1	-1	-1	-1	-1	-1	-1	1
LINE87	-0.292222184	0.724346121	training	1	1	0	0.228568001	1	-1	-1	-1	-1	-1	-1	1	1	-1	-1	0	-1	-1	1	-1	-1	-1	-1	1	-1	1	0.458890523	-1	-1	-1	-1	1	-1	-1	0	0	1	-1	-1	-1	-1	-1	-1	-1	-1	1
LINE88	-0.558905415	-0.62390048	training	1	1	0	0	1	-1	-1	-1	-1	-1	-1	1	1	-1	-1	-1	-1	-1	0	-1	-1	-1	-1	1	-1	1	0.41828459	-1	-1	-1	-1	1	-1	-1	0	0	1	-1	-1	-1	-1	-1	-1	-1	-1	1
LINE89	-0.357201657	0.825715722	training	1	1	1	0	1	-1	-1	-1	-1	-1	-1	-1	1	-1	-1	1	-1	-1	-1	-1	-1	-1	-1	1	-1	1	1	-1	-1	1	-1	1	-1	-1	-1	0	-1	-1	-1	-1	-1	-1	-1	-1	0	1
LINE90	-0.282578719	0.066116775	training	-1	1	0	0	1	-1	-1	-1	-1	-1	-1	1	1	-1	-1	-1	-1	-1	0	-1	-1	-1	-1	1	-1	1	0.271771696	-1	-1	-1	-1	1	-1	-1	-1	0	1	-1	-1	-1	-1	-1	-1	-1	-1	1
LINE91	-1.76848078	0.227023196	training	1	0.545853479	0.350414713	1	0.840304301	1	1	1	1	-1	-1	-1	-1	-1	-1	1	-1	-1	-1	-1	-1	-5.55E-17	-1	1	-1	1	1	1	-1	1	-1	1	-1	-1	-1	-1	-1	-1	-1	-1	1	-1	-1	-1	0	1
LINE92	-0.331581962	1.770187876	training	1	1	0.491769985	1	1	0	-1	0	-5.55E-17	-1	-1	-1	1	-1	-1	1	-1	-1	1	-1	-1	-1	-1	1	-1	1	1	-1	-1	1	-1	1	-1	-1	-1	0	-1	-1	-1	-1	-1	-1	-1	-1	0	1
LINE93	1.183317825	-1.141979365	training	1	1	0	0	1	-1	-1	0	-5.55E-17	-1	-1	0	0	-1	-1	0	-1	-1	-1	-1	-1	-1	-1	0	-1	1	1	-1	-1	0	-1	0	-1	-1	-1	0	-1	1	-1	-1	1	-1	-1	-1	0	1
LINE94	-0.132656367	0.943755903	training	1	1	0	-1	1	0	0	0	-5.55E-17	-1	-1	0	0	-1	-1	-1	-1	-1	-1	-1	-1	-1	-1	0	-1	1	1	-1	-1	0	-1	0	-1	0	-1	0	-1	0	-1	-1	0	-1	-1	-1	0	1
LINE95	-0.668402986	-1.11945186	training	1	0.371806368	-1	1	1	-1	-1	-1	-1	-1	-1	-1	-1	1	-2.78E-17	1	-1	-1	1	-1	-1	-5.55E-17	-1	1	-1	1	1	-1	-1	1	-1	1	-1	-1	-1	0	-1	-1	-1	-1	-1	-1	-1	1	0	-1
LINE96	-0.601418943	-0.433027389	training	1	1	0	1	1	-1	-1	-1	-1	-1	-1	-1	1	-1	-1	1	-1	-1	1	-1	-1	-1	-1	1	-1	1	1	-1	-1	-1	-1	1	-1	-1	-1	0	1	-1	-1	-1	-1	-1	-1	-1	-1	0.524763791
LINE97	0.466430221	-0.587212472	training	1	1	0	0	1	-1	-1	-1	-1	-1	-1	1	1	-1	-1	-1	-1	-1	1	-1	-1	-1	-1	1	-1	1	0.126986642	-1	-1	-1	-1	1	-1	-1	-1	0	1	-1	-1	-1	-1	-1	-1	-1	0	1
LINE98	0.17659422	-0.587212472	training	1	1	0	0	1	-1	-1	-1	-1	-1	-1	0	1	-1	-1	0	-1	-1	1	-1	-1	-1	-1	1	-1	1	1	-1	-1	-1	-1	1	-1	-1	-1	0	1	-1	-1	-1	-1	-1	-1	-1	-1	1
LINE99	1.307956432	0.355620253	training	1	0	0	-1	1	-1	-1	-1	-1	-1	-1	1	1	1	-2.78E-17	-1	-1	-1	1	-1	-1	-1	1	-1	1	1	0.071822068	-1	1	-1	-1	-1	1	1	1	1	-1	1	-1	-1	-1	-1	1	-1	1	1
LINE100	0.030591536	0.451907945	training	1	1	0	0	0	-1	-1	-1	-1	-1	-1	-1	1	-1	-1	1	-1	-1	0	-1	-1	-1	1	1	-1	1	1	-1	-1	-1	-1	1	-1	-1	-1	0	1	1	-1	-1	-1	-1	-1	-1	-1	0.737243931
LINE101	-0.297104283	-1.292980181	training	1	1	0	1	1	-1	-1	-1	-1	-1	-1	-1	-1	-1	-1	1	-1	-1	1	-1	-1	-5.55E-17	-1	1	-1	1	1	-1	-1	1	-1	1	-1	-1	-1	0	-1	-1	-1	-1	-1	-1	-1	-1	-1	1
LINE102	-0.125087232	-0.692432735	training	1	1	0	0	1	-1	-1	-1	-1	-1	-1	1	1	-1	-1	0	-1	-1	0	-1	-1	-1	-1	1	-1	1	1	-1	-1	-1	-1	1	-1	-1	-1	0	1	-1	-1	-1	-1	-1	-1	-1	-1	1
LINE103	-0.301000499	1.352087341	training	1	1	0	-1	1	-1	-1	-1	-1	-1	-1	-1	1	-1	-1	1	-1	-1	0	-1	-1	-1	1	0	-1	1	1	-1	-1	-1	-1	1	-1	-1	-1	0	1	-1	-1	-1	-1	-1	-1	-1	-1	1
LINE104	-0.792126455	0.227023196	training	1	1	-1	0.236197211	1	-1	-1	-1	-1	-1	1	1	1	-1	-1	-1	-1	-1	1	-1	-1	-1	-1	1	-1	1	0	-1	-1	1	2.78E-17	1	-1	-1	-1	0	-1	-1	-1	-1	-1	-1	-1	-1	-1	0
LINE105	-0.350003742	0.741411423	training	1	1	0	0.206290921	1	-1	-1	-1	-1	-1	-1	-1	1	-0.976190464	-1	1	-1	-1	1	-1	-1	-1	-1	1	-1	1	1	-1	-1	1	-1	1	-1	-1	-1	0	-1	-1	-1	-1	-1	-1	-1	-1	-1	1
LINE106	-0.165983583	0.22611767	training	1	0.862159354	-1	1	0.784102559	-1	-1	-1	-1	-1	-5.55E-17	0	0	1	-2.78E-17	0	-1	-1	1	-1	-1	-5.55E-17	-1	1	-1	1	-1	1	-1	1	2.78E-17	1	-1	-1	-1	-1	-1	-1	-1	-1	0	-1	-1	-1	-1	0
LINE107	-0.577327195	-1.219853792	training	1	0	0	1	-1	-1	-1	-1	-1	-2.78E-17	1	1	0	-1	-1	0	-1	-5.55E-17	1	-1	-1	-1	-1	-1	-1	0	-1	1	1	-1	-1	-1	-1	1	1	1	0	1	-1	1	-1	-4.16E-17	-1	-1	0	1
LINE108	-0.347857152	-1.58949028	training	1	0	0	-1	-1	-1	-1	-1	-1	-1	-1	-1	1	-1	-1	1	-1	-1	1	-1	-1	-1	-1	1	-1	1	1	1	-1	-1	-1	1	-1	-1	-1	0	0	-1	-1	-0.833393796	-1	-4.16E-17	-1	-1	-1	1
LINE109	-0.86122155	-0.867478858	training	1	1	0	-1	-1	-1	-1	-1	-1	-1	-1	-1	1	-1	-1	1	-1	-1	0.950026671	-1	-1	-1	-1	1	-1	1	1	5.55E-17	-1	-1	-1	1	-1	-1	-1	0	1	-1	-1	-1	-1	-4.16E-17	-1	-1	0	1
LINE110	-0.595748975	-0.448271452	training	-1	0	0	0	0.763028454	-1	-1	-1	-1	-1	-1	-1	1	-1	-1	1	-1	-1	-1	-1	-1	-1	-1	1	-1	1	1	1	-1	1	-1	1	-1	-1	-1	-1	-1	-1	-1	-1	-1	-1	-1	-1	-1	1
LINE111	-0.558905415	-1.734242019	training	1	1	0	0	1	-1	-1	-1	-1	-1	-1	-1	1	-1	-1	1	-1	-1	1	-1	-1	-1	-1	1	-1	1	1	-0.817636284	-1	-1	-1	1	0	-1	-1	0	1	-1	-1	-1	-1	-1	-1	-1	-1	1
LINE112	-1.602684763	2.02738199	training	1	1	1	-1	0	-1	-1	-1	-1	-1	-1	-1	0	-1	-1	1	-1	-1	1	-2.78E-17	-1	-5.55E-17	1	1	-1	1	1	5.55E-17	-1	1	-1	1	-1	-1	-1	0	-1	-1	-1	-1	-1	-4.16E-17	-1	-1	-1	1
LINE113	0.561554831	-0.005939726	training	1	1	0	1	1	-1	-1	-1	-1	-1	-5.55E-17	0	0	-0.656352681	-1	0	-1	-1	1	-1	-1	-5.55E-17	-1	1	-1	1	0	-1	-1	1	2.78E-17	1	-1	-1	-1	0	-1	-1	-1	-1	-1	-1	-1	1	-1	0
LINE114	-0.733381032	-0.832783889	training	1	0	0	-1	1	-1	-1	-1	-1	-1	1	1	1	-0.64364358	-1	-1	-1	-1	1	-1	-1	-1	-1	1	0	1	-1	-1	0	-1	2.78E-17	-1	0	0	0	0	-1	-1	-1	-1	-1	-1	0	1	-1	0
LINE115	-0.011878622	-0.809810235	training	1	-1	-1	-1	1	-1	0	-1	-1	-1	-5.55E-17	-1	-1	-1	-1	1	-1	-1	1	-1	1	-5.55E-17	-1	1	-1	1	1	-1	-1	1	1	0.427158538	-1	-1	-1	0	-1	-1	-1	-1	-1	-1	-1	-1	-1	1
LINE116	-1.492154085	-0.544559144	training	1	1	0	1	1	-1	-1	-1	-1	-1	-1	1	1	-1	-1	-1	-1	-1	1	-1	-1	-1	-1	1	-1	1	0.320492187	-1	-1	-1	-1	1	-1	-1	-1	0	1	-1	-1	0	-1	-1	-1	-1	-1	1
LINE117	0.033993675	0.998605536	training	1	1	0	0	1	-1	-1	-1	-1	-1	-1	-1	-1	-1	-1	1	-1	-1	0	-1	-1	-1	-1	0	-1	1	1	-1	0	-1	-1	-1	-1	1	0	1	1	1	1	1	-1	-1	-1	-1	0	1
LINE118	1.111667788	-0.287365031	training	0	1	0	1	1	-1	-1	-1	-1	-1	-1	-1	-1	2.78E-17	-2.78E-17	1	-1	-1	0	-1	-1	-1	-1	-1	1	1	1	-1	1	-1	-1	-1	1	1	0	1	1	1	1	1	-1	-1	1	-1	1	1
LINE119	0.16580609	-1.316141484	training	1	1	0	0	1	-1	-1	-1	-1	-1	-1	-1	1	-1	-1	1	-1	-1	0	-1	-1	-1	-1	1	-1	1	1	-1	-1	-1	-1	1	-1	-1	-1	0	1	-0.505621992	-1	-1	-1	-1	-1	-1	-1	1
LINE120	0.586647067	0.870008479	training	1	0	0	0	1	-1	-1	-1	-1	1	-0.7699706	1	-1	-1	-1	1	-1	1	1	-0.647583075	-1	-1	1	-1	1	0	-1	-1	1	-1	-1	-1	1	1	0	1	1	1	1	1	-1	-1	1	-1	1	1
LINE121	0.190578803	1.64159082	training	1	0	-1	0	-1	-1	-1	-1	-1	-2.78E-17	-1	0	0	-1	-1	1	-1	-5.55E-17	1	-1	-1	-1	1	1	0	0	0	1	0	-1	-1	0	0	-1	0	0	1	-1	5.55E-17	0	-1	-4.16E-17	0	-1	-1	1
LINE122	0.844551983	1.64159082	training	1	0	0	0	-1	-1	-1	-1	-1	1	-0.730695787	1	-1	-1	-1	1	-1	1	1	-1	-1	-1	-0.518868906	0.192341036	1	0	-1	5.55E-17	1	-1	-1	-1	1	1	0	1	1	1	1	1	-1	-4.16E-17	1	-1	1	1
LINE123	-1.135789337	1.127202593	training	1	1	0	1	-1	-1	-1	-1	-1	-2.78E-17	-1	0	-1	1	-2.78E-17	1	-1	-5.55E-17	0	-1	-1	-5.55E-17	1	0	0	0	0	1	0	0	-1	0	0	0	0	0	0	0	5.55E-17	0	0	-4.16E-17	0	-1	0	1
LINE124	0.448483719	1.512993763	training	1	1	1	0.340925211	1	0	1	0	1	-1	1	1	1	-0.802648637	-1	-1	-1	-1	1	-1	-1	-1	-2.78E-17	0	-1	1	-1	5.55E-17	-1	1	2.78E-17	1	-1	-1	-1	0	-1	-1	-1	-1	-1	-1	-1	-1	0	-1
LINE125	0.126102574	1.512993763	training	1	1	0	0	1	-1	-1	-1	-1	-1	-1	-1	1	-1	-1	1	-1	-1	1	-1	-1	-1	-1	1	-1	0	1	-1	-1	-1	-1	1	-1	-1	-1	0	1	-1	-1	-1	-1	-1	-1	-1	-1	1
LINE126	0.939520838	0.227023196	training	1	1	0	0	1	-1	-1	-1	-1	-1	-1	-1	1	-0.954958822	-1	1	-1	-1	1	-1	-1	-1	-1	1	-1	1	1	5.55E-17	-1	-1	-0.942782996	1	-1	-1	-1	0	1	-1	-1	-1	-1	-1	-1	-1	-1	1
LINE127	-0.638401285	-0.158767974	training	1	1	0	0	1	-1	-1	-1	-1	-1	-5.55E-17	-1	1	-1	-1	1	-1	-1	1	-1	-1	-5.55E-17	-1	1	-1	1	1	-1	-1	0	-1	1	-1	-1	-1	0	1	-1	-1	-1	-1	-1	-1	-5.55E-17	-1	0
LINE128	2.235396351	0.870008479	training	-1	1	0	1	1	0	0	0	-5.55E-17	-2.78E-17	-1	1	0	-1	-1	0	-1	-5.55E-17	1	-1	-1	-1	-1	-1	0	0	-1	5.55E-17	1	-1	-1	-1	1	1	1	1	1	1	5.55E-17	0	-1	-1	1	-1	1	0.15355462
LINE129	0.531381727	0.870008479	training	1	1	0	1	1	-1	-1	-1	-1	-1	-1	0	1	-1	-1	0	-1	-1	0	-1	-1	-1	-1	1	-1	1	1	-1	-1	0	-1	1	-1	0	-1	0	0	-1	-1	-1	-1	-1	-1	-1	0	1
LINE130	1.609055841	2.02738199	training	1	0	0	0	1	-1	-1	-1	-1	-1	-1	-1	1	-0.870325907	-1	1	-1	-1	0	-1	-1	-1	-1	1	-1	1	1	-1	-1	-1	-1	1	-1	-1	-1	0	1	-1	-1	-1	-1	-1	-1	-1	0	1
LINE131	-2.210603494	0.612814366	training	-1	1	0	0	1	-1	-1	-1	-1	-1	-1	-1	1	2.78E-17	-2.78E-17	1	-1	-1	0	-1	-1	-1	1	1	-1	1	1	-1	-1	-1	-1	1	0	-1	-1	0	1	-1	-1	-1	-1	-1	-1	-1	-1	0.677966573
LINE132	0.994786177	1.384396706	training	1	1	0	0	1	-1	-1	-1	-1	-1	-1	0	1	-1	-1	1	-1	-1	0	-1	-1	-1	1	1	-1	0	1	-1	-1	-1	-1	0	0	-1	-1	0	1	-1	-1	-1	-1	-1	-1	-1	0	1
LINE133	0.14738431	2.220277575	training	1	1	0	0	1	-1	-1	-1	-1	-1	-1	-1	1	-1	-1	1	-1	-1	0	-1	-1	-1	1	1	-1	0	1	-1	-1	-1	-1	1	-1	-1	-1	0	1	-1	-1	-1	-1	-1	-1	-1	0	1
LINE134	1.305096475	1.255799649	training	1	1	0	0	1	-1	-1	-1	-1	1	-0.432278962	1	-1	-1	-1	1	-1	1	0	-1	-1	-1	-1	-1	1	0	-1	-1	1	-1	-1	-1	1	1	1	1	1	1	1	1	-1	-1	1	-1	1	-1
LINE135	1.931436986	1.64159082	training	1	1	0	0	1	-1	-1	-1	-1	-1	-1	-1	0.218180858	-0.724273036	-1	1	-1	-5.55E-17	0	-1	-1	-1	-0.974217418	1	-1	1	1	-1	-1	-1	-1	1	0	0	-1	0	1	-1	-1	-1	-1	-1	0	-1	-1	1
LINE136	-0.012060774	1.770187876	training	1	1	1	0.247098689	1	0	1	0	1	-1	-1	0	-1	-1	-1	0	-1	-1	1	-1	-1	-1	-1	-1	1	1	1	-1	1	0	-1	-1	0	1	1	0	-1	0	-1	-1	-1	-1	0	-1	-0.252429912	1
LINE137	-0.607908658	1.64159082	training	1	0	0	-1	1	-1	-1	-1	-1	1	-0.550839228	1	-1	-1	-1	1	-1	1	0	-1	-1	-1	-1	-1	1	0	-1	-1	1	-1	-1	-1	1	1	0	1	1	1	1	1	-1	-1	1	-1	1	-1
LINE138	-0.610768615	-0.030170917	training	-1	1	-1	0	1	-1	-1	-1	-1	-1	-1	-1	1	-1	-1	1	-1	-1	0	-1	-1	-1	-1	1	-1	1	1	-1	-1	-1	-1	1	-1	-1	-1	0	1	-1	-1	-1	-1	-1	-1	-1	-1	1
LINE139	-0.362074589	-0.287365031	training	1	1	0	1	1	-1	-1	-1	-1	-1	-1	-1	-1	-1	-1	1	-1	-1	1	-1	-1	-5.55E-17	-1	1	-1	1	1	-1	-1	1	-1	1	-1	-1	-1	0	-1	-1	-1	-1	-1	-1	-1	-1	-1	1
LINE140	-1.271092728	0.098426139	training	1	1	0	-1	1	-1	-1	-1	-1	-1	-1	-1	1	-1	-1	1	-1	-1	0	-1	-1	-1	-1	1	-1	1	1	5.55E-17	-1	1	-1	1	-1	-1	-1	0	-1	-1	-1	-1	-1	-1	-1	-1	-0.445617793	1
LINE141	1.271112873	-0.673156201	training	1	1	0.256956418	-1	1	-1	-1	-1	-1	-1	-1	-1	-1	-1	-1	1	-1	-1	1	1	-1	-5.55E-17	-1	1	-1	1	1	-1	-1	1	-1	1	-1	-1	-1	0	-0.429135278	-1	-1	-1	-1	-1	-1	-1	0	1
LINE142	-0.626330438	-0.287365031	training	1	0	-1	-1	0	-1	-1	-1	-1	-1	-1	-1	0	-1	-1	1	-1	-1	1	-1	2.78E-17	-5.55E-17	-1	1	-1	1	1	5.55E-17	-1	1	1	1	-1	-1	-1	0	-1	-1	-1	-1	-1	-4.16E-17	-1	-1	-1	1
LINE143	-1.602684763	-1.058947371	training	1	0	1	-1	0	-1	-1	-1	-1	-1	-1	-1	0	-1	-1	1	-1	-1	1	-1	2.78E-17	-5.55E-17	-1	1	-1	1	1	5.55E-17	-1	1	2.78E-17	1	-1	-1	-1	0	-1	-1	-1	-1	-1	-4.16E-17	-1	-1	-1	1
LINE144	1.381643551	-2.602112051	training	1	0	0	0	0.648017433	-1	-1	-1	-1	-1	-1	1	0	-1	-1	-1	-1	-1	1	-1	-1	-1	1	-1	0	1	0.340872839	1	1	0	-1	-1	0	1	0	-0.107438544	-1	1	-1	-1	-1	-1	0	-1	-1	1
LINE145	-0.957922473	-1.959126768	training	1	1	1	1	1	1	1	1	1	-1	-1	-1	1	-1	-1	1	-1	-1	0	-1	-1	-1	1	1	-1	1	1	-1	-1	-1	-1	1	-1	-1	-1	0	1	-1	-1	-1	-1	-1	-1	-5.55E-17	-1	1
LINE146	-2.247447053	0.098426139	training	1	0	0	1	0	-1	-1	-1	-1	-1	-1	-1	1	-0.866377925	-1	1	-1	-1	1	-1	-1	-1	-1	1	-1	1	1	5.55E-17	-1	1	-1	1	-1	-1	-1	0	-1	-1	-1	-1	-1	-4.16E-17	-1	-1	-0.42277399	1
LINE147	1.344799992	-0.287365031	training	1	1	0	1	0	-1	-1	-1	-1	-1	-1	-1	1	-1	-1	1	-1	-1	1	-1	-1	-1	-1	1	-1	1	1	5.55E-17	-1	-1	-1	1	-1	-1	-1	0	1	-1	-1	-1	-1	-4.16E-17	-1	-1	0	1
LINE148	1.252691093	0.227023196	training	1	1	0	0	1	-1	-1	-1	-1	-1	-1	-1	1	-1	-1	1	-1	-1	-1	-1	-1	-1	-1	1	-1	1	1	5.55E-17	-1	-1	-1	1	-1	-1	-1	0	1	-1	-1	-1	-1	-1	-1	-1	-1	1
LINE149	1.123738635	0.098426139	training	1	1	0	0	1	-1	-1	-1	-1	-1	-1	1	1	1	-2.78E-17	-1	-1	-1	1	-1	-1	-1	1	1	-1	1	0.297330243	-1	-1	-1	-1	1	-1	-1	-1	0	1	-1	-1	-1	-1	-1	-1	-1	0	1
LINE150	1.252691093	0.741411423	training	1	1	1	-1	1	-1	-1	-1	-1	-1	-1	1	1	-1	-1	-1	-1	-1	1	-1	-1	-1	-1	1	-1	1	0.21634508	-1	-1	-1	-1	1	-1	-1	-1	0	1	-1	-1	-1	-1	-1	-1	-1	-1	1
LINE151	0.264265921	-0.673156201	training	1	1	0	0	1	-1	-1	-1	-1	-1	-1	-1	1	1	-2.78E-17	1	-1	-1	1	-1	-1	-5.55E-17	-1	1	-1	1	1	-1	-1	0	-1	1	-1	-1	-1	0	1	-1	-1	-1	-1	-1	-1	-1	0	0
LINE152	0.641912406	-1.058947371	training	1	1	0	0	1	-1	-1	-1	-1	-1	-1	-1	1	-1	-1	1	-1	-1	1	-1	-1	-1	-1	1	-1	1	1	-1	-1	-1	-1	1	-1	-1	-1	0	1	-1	-1	-1	-1	-1	-1	1	0	1
LINE153	-2.192181714	0.098426139	training	-1	1	-1	0	1	-1	-1	-1	-1	-1	-1	-1	0	-1	-1	1	-1	-1	0	-1	-1	-1	-1	0.360314663	-1	1	0	-1	-1	-1	-1	1	-1	-1	-1	0	1	-1	-1	-1	-1	-1	-1	-1	0	1
LINE154	1.271112873	0.612814366	training	1	0.581934574	-1	-1	1	-1	-1	-1	-1	-1	-5.55E-17	0	0	-1	-1	-1	-1	-1	1	-2.78E-17	-1	-5.55E-17	-2.78E-17	0.48636814	-1	1	0	1	-1	1	-1	1	-1	-1	-1	-1	-1	-1	-1	-1	-1	-1	-1	-1	0	1
LINE155	-1.381623406	0.741411423	training	1	0	0	0	1	-1	-1	-1	-1	-1	-1	-1	1	-1	-1	1	-1	-1	1	-1	-1	-1	-1	1	-1	1	1	-1	-1	-1	-1	1	-1	-1	-1	0	1	-1	-1	-1	-1	-1	-1	-1	-1	1
LINE156	-1.934276798	1.384396706	training	1	1	-1	0	1	-1	-1	-1	-1	-1	-1	-1	0	-1	-1	1	-1	-1	1	-1	-1	-5.55E-17	-1	1	-1	1	1	-1	-1	1	-1	1	-1	-1	-1	0	-1	-1	-1	-1	-1	-1	-1	-1	-1	1
LINE157	0.368445667	0.998605536	training	1	1	0	-1	1	-1	-1	-1	-1	-1	-1	-1	0	-1	-1	1	-1	-1	-1	-2.78E-17	-1	-5.55E-17	-1	1	-1	1	1	-1	-1	0	-1	1	-1	-1	-1	0	0	-1	-1	-1	-1	-1	-1	-1	-1	1
LINE158	0.957942618	-0.544559144	training	1	1	0	1	1	-1	-1	-1	-1	-1	-1	-1	-1	1	-2.78E-17	1	-1	-1	0	-1	-1	-5.55E-17	-2.78E-17	1	-1	1	1	-1	-1	1	-1	1	-1	-1	-1	0	-1	-1	-1	-1	-1	-1	-1	-1	0	1
LINE159	-1.565841203	-0.544559144	training	-1	1	0	0.214091073	1	-1	-1	-1	-1	-1	1	1	1	-1	-1	-1	-1	-1	-1	-1	-1	-1	-1	1	-1	1	-1	-1	-1	1	2.78E-17	0.40445136	-1	-1	-1	0	-1	-1	-1	-1	-1	-1	-1	-1	-1	-1
LINE160	1.344799992	-0.930350314	training	1	1	0	0	1	-1	-1	-1	-1	-1	-1	-1	1	-1	-1	1	-1	-1	0	-1	-1	-1	-1	1	0	1	1	-1	0	-1	-1	1	-1	0	0	0	1	-1	-1	-1	-1	-1	-1	-1	0	1
LINE161	0.16580609	0.998605536	training	1	1	0	0	1	-1	-1	-1	-1	-1	-1	-1	1	-1	-1	1	-1	-1	0	-1	-1	-1	-1	1	-1	1	1	-1	-1	-1	-1	1	-1	-1	-1	0	1	-1	-1	-1	-1	-1	-1	-1	-1	1
LINE162	0.921099058	-0.544559144	training	1	1	1	0	1	0	0	0	-5.55E-17	-1	-5.55E-17	0	1	1	-2.78E-17	0	-1	-1	1	-1	2.78E-17	-1	1	1	-1	1	0	5.55E-17	-1	1	2.78E-17	1	-1	-1	-1	0	-1	-1	-1	-1	-1	-1	-1	-1	-1	-1
LINE163	1.363221772	0.870008479	training	1	1	0	1	1.092902459	0	0	0	1	-2.78E-17	-5.55E-17	0	0	-1	-1	1	-1	-5.55E-17	1	-1	-1	-1	-1	0.626349291	0	1	0	-1	0	-1	-1	0	0	0	0	0	1	0	5.55E-17	0	-1	-1	0	-1	-1	1
LINE164	1.123738635	0.098426139	training	1	0	0	0	1	-1	-1	-1	-1	-1	-1	-1	-1	-1	-1	1	-1	-1	-1	-2.78E-17	-1	-5.55E-17	-1	1	-1	1	1	-1	-1	1	-1	1	-1	-1	-1	0	-1	-1	-1	-1	-1	-1	-1	-1	-1	-1
LINE165	-0.831829972	-0.158767974	training	1	0	0	-1	1	-1	-1	-1	-1	1	-0.440959921	1	-1	-1	-1	1	-1	1	1	-1	-1	-5.55E-17	1	-1	1	0	-1	-1	1	-1	-0.656526396	-1	1	1	1	1	1	1	1	1	-1	-1	1	-1	-0.339130071	1
LINE166	0.82899016	0.998605536	training	1	1	0	0	1	-1	-1	-1	-1	-1	-5.55E-17	-1	0	-1	-1	1	-1	-1	1	-1	2.78E-17	-5.55E-17	-2.78E-17	0	-1	0	1	-1	-1	0	2.78E-17	1	-1	-1	-1	0	1	-1	5.55E-17	0	-1	-1	-1	-1	-1	1
LINE167	-1.050031371	0.227023196	training	1	1	-1	0	1	-1	-1	-1	-1	-1	-1	-1	1	-1	-1	1	-1	-1	0	-1	-1	-1	-1	1	-1	1	1	-1	-1	-1	-1	1	-1	-1	-1	0	1	-1	-1	-1	-1	-1	-1	-1	-1	1
LINE168	0.129759239	0.668144382	training	1	0	0	0	1	-1	-1	-1	-1	-1	-1	-1	1	-1	-1	1	-1	-1	1	-1	-1	-1	-1	1	-1	1	1	-1	-1	1	-1	1	-1	-1	-1	0	-1	-1	-1	-1	-1	-1	-1	-1	0	1
LINE169	-0.524603561	-1.816093805	training	-1	1	1	0	1	-1	-1	-1	-1	-1	-1	-1	1	-1	-1	1	-1	-1	1	-1	-1	-5.55E-17	-1	1	-1	1	1	-1	-1	-1	-1	1	-1	0	0	0	1	0	-1	-1	-1	-1	-1	-1	0	1
LINE170	-0.522402509	-1.492737776	training	0	0.618908551	-1	1	1	-1	-1	-1	-1	-1	1	0	-1	-1	-1	0	-1	-1	0	-1	2.78E-17	-5.55E-17	-1	1	-1	1	0	-1	-1	1	2.78E-17	1	-1	-1	-1	0	-1	-1	-1	-1	-1	-1	-1	-1	0	0
LINE171	-2.210603494	0.227023196	training	-1	1	0	-1	0.954369159	-1	-1	-1	-1	-1	-1	-1	1	-1	-1	1	-1	-1	1	-1	-1	-1	-1	1	-1	1	1	-0.453856345	-1	-1	-1	1	-1	-1	-1	0	1	-1	-1	-1	-1	-1	-1	-1	-1	1
LINE172	0.420580098	0.688888495	training	1	1	0	0	1	-1	-1	-1	-1	-1	-1	-1	1	-1	-1	1	-1	-1	0	-1	-1	-1	-1	1	-1	1	1	-1	-1	-1	-1	1	-1	-1	-1	0	1	-1	-1	-1	-1	-1	-1	-1	-1	1
LINE173	0.862973762	1.127202593	training	1	1	0	1	1	-1	-1	-1	-1	-1	-1	-1	1	-1	-1	0.55765039	-1	-1	0	-1	-1	-1	-1	1	-1	1	1	-1	-1	-1	-1	1	-1	-1	-1	0	1	-1	-1	-1	-1	-1	-1	-1	-1	1
LINE174	0.443304972	-0.35607325	training	1	1	0	-1	1	-1	-1	-1	-1	-1	-1	0	1	-1	-1	0	-1	-1	1	-1	-1	-1	-1	1	0	1	1	-1	-1	-1	-1	1	-1	-1	0	0	1	-1	-1	-1	-1	-1	-1	-1	-1	1
LINE175	0.812513316	-0.33351723	training	1	1	0	1	1	-1	-1	-1	-1	-1	-1	1	1	-1	-1	-1	-1	-1	1	-1	-1	-1	-1	1	-1	1	0.402139882	-1	-1	-1	-1	1	-1	-1	-1	0	1	-1	-1	-1	-1	-1	-1	-1	-1	1
LINE176	-1.351739493	-1.823713186	training	-1	-1	-1	-1	1	-1	-1	-1	-1	-1	1	1	1	1	-2.78E-17	-1	-1	-1	1	-1	-1	-1	-1	1	0	1	-1	-1	1	-1	-1	-1	1	1	0	1	-1	-1	-1	-1	-1	-1	1	1	1	1
LINE177	-0.810492896	-0.14547788	training	-1	1	1	1	1	1	1	1	1	-1	-1	-1	-1	-1	-1	1	-1	-1	1	-1	-1	-1	-1	-1	1	1	1	-1	1	-1	-1	-1	1	1	0	1	-0.301508598	1	-1	-1	1	-1	1	-1	1	1
LINE178	-0.37912598	0.505920704	training	1	-1	-1	0	1	-1	-1	0	-1	-1	-5.55E-17	0	1	1	-2.78E-17	1	-1	-1	0	-1	-1	-1	-1	1	-1	1	1	1	-1	1	-1	1	-1	-1	-1	0	-1	-1	-1	-1	-1	-1	-1	-1	0	1
LINE179	1.123738635	0.098426139	training	1	0	0	0	-1	-1	-1	-1	-1	-1	-1	-1	-1	-1	-1	1	-1	-1	1	-1	-1	-5.55E-17	-1	1	-1	1	1	1	-1	1	-1	1	-1	-1	-1	0	-1	-1	-1	-1	1	-4.16E-17	-1	-1	-1	1
LINE180	0.941078446	-0.549279865	training	1	1	1	-1	1	-1	-1	-1	-1	-1	-1	-1	1	-1	-1	1	-1	-1	-1	-1	-1	-1	-1	1	-1	1	1	-1	-1	-1	-1	1	-1	-1	-1	0	1	-1	-1	-1	-1	-1	-1	-1	-1	1
LINE181	-0.057321345	-0.9517243	training	1	1	0	1	1	-1	-1	-1	-1	-1	-1	-1	1	-1	-1	1	-1	-1	1	-1	-1	-1	-1	1	-1	1	1	-1	-1	-1	-1	1	-1	-1	-1	0	1	-1	-1	-1	-1	-1	-1	-1	-1	1
LINE182	0.43841442	1.588388269	training	1	0	0	0	1	-1	-1	-1	-1	1	-0.788439063	1	-1	-1	-1	1	-1	1	1	-1	-1	-1	-1	0.073385333	-1	0	-1	-1	-1	-1	-1	1	-1	-1	-1	0	1	1	1	1	-1	-1	-1	-1	0	1
LINE183	0.887676016	-0.588486107	training	1	1	0	1	1	-1	-1	-1	-1	1	-0.664423999	1	-1	-1	-1	1	-1	1	1	1	-1	-1	-1	-1	0	0	-1	-1	1	-1	-1	-1	1	1	1	1	1	1	1	1	-1	-1	1	-1	1	1
LINE184	0.81445041	-0.821850485	training	1	1	1	1	1	1	1	1	1	-1	-1	-1	1	-1	-1	1	-1	-1	1	-1	-1	-1	-1	0	-1	1	1	-1	-1	1	-1	1	-1	-1	-1	0	-1	-1	-1	-1	-1	-1	-1	-1	0	1
LINE185	0.524395157	1.119145615	training	1	0	0	0	-1	-1	-1	-1	-1	1	-0.328922751	1	-1	-1	-1	1	-1	1	1	-1	-1	-1	-1	-1	1	0	-1	1	1	-1	-1	-1	1	1	1	1	1	1	1	1	-1	-4.16E-17	1	-1	-0.40657436	1
LINE186	-0.895719832	-0.875020299	training	1	1	0	0	1	-1	-1	-1	-1	-1	-1	-1	1	-1	-1	1	-1	-1	0	-1	-1	-1	-1	1	-1	1	1	-1	-1	-1	-1	1	-1	-1	-1	0	1	-1	-1	-1	-1	-1	-1	-1	0	1
LINE187	-0.168424015	-1.32520001	training	-1	1	1	1	1	1	1	1	1	-1	1	1	1	-0.860027739	-1	-1	-1	-1	1	-1	-1	-1	-1	1	-1	1	-1	-1	-1	-1	1	1	-1	-1	-1	0	0	-1	-1	-1	-1	-1	-1	-1	-1	-1
LINE188	0.632701516	-0.030170917	training	1	1	0.429672164	0	1	-1	-1	-1	-1	-1	-1	-1	1	-0.943950345	-1	1	-1	-1	1	-1	-1	-1	-1	1	-1	1	1	-1	-1	-1	-1	1	-1	-1	-1	0	1	-1	-1	-1	-1	-1	-1	-1	0	1
LINE189	-0.494322094	-0.148548633	training	-1	1	0	0	1	-1	-1	-1	-1	-1	-1	-1	1	-1	-1	1	-1	-1	1	-0.840023554	-1	-1	-1	1	-1	1	1	-1	-1	-1	-1	1	-1	-1	-1	0	1	-1	-1	-1	-1	-1	-1	-1	-1	1
LINE190	0.7577377	-0.895541606	training	1	1	1	1	1	1	1	1	1	-1	1	1	1	-1	-1	-1	-1	-1	1	-1	-1	-1	-1	1	-1	1	-1	-1	-1	-0.110198921	2.78E-17	0.611653038	-1	-1	-1	0	-1	-1	-1	-1	-1	-1	-1	-1	-1	-1
LINE191	-0.70775765	0.822286941	training	-1	1	1	0	1	-1	-1	-1	-1	-1	-1	-1	1	-0.763448627	-1	1	-1	-1	1	1	-1	-1	-1	0.915201457	-1	1	1	-1	-1	1	-1	1	-1	-1	-1	0	-1	-1	-1	-1	-1	-1	-1	-1	0	-1
LINE192	-1.401138306	-0.793142973	validation	-1	1	1	-1	-1	-1	-1	-1	-1	-1	-1	-1	-1	2.78E-17	-2.78E-17	-1	-1	-1	1	1	-1	-1	-1	1	-1	1	1	1	-1	1	-1	1	-1	-1	-1	0	-1	-1	-1	-1	-1	-4.16E-17	-1	-1	0	-1
LINE193	-0.322337731	-0.278858142	validation	1	1	0	0	1	-1	-1	-1	-1	-1	-1	1	1	-1	-1	0	-1	-1	0	-1	-1	-1	-1	1	-1	1	1	5.55E-17	-1	0	-1	1	-1	-1	-1	0	1	-1	-1	-1	-1	-1	-1	-1	-1	1
LINE194	-0.048949939	1.296663084	validation	1	0	0	0	1	-1	-1	-1	-1	-1	-1	-1	1	-1	-1	1	-1	-5.55E-17	1	-1	-1	-1	-1	1	-1	1	1	-1	-1	-1	-1	1	-1	-1	-1	0	1	-1	-1	-1	-1	-1	-1	-1	-1	1
LINE195	-0.997269977	-0.746804113	validation	1	0	0	-1	1	-1	-1	-1	-1	-1	-1	-1	-1	-1	-1	1	-1	-1	1	-1	-1	-1	-1	-1	1	1	1	-1	1	-1	-1	-1	1	1	1	1	1	1	1	1	-1	-1	1	-1	-0.426362826	1
LINE196	-0.123510246	-0.742246738	validation	1	1	1	1	1	1	1	1	1	-1	-5.55E-17	-1	0	-0.620590259	-1	1	-1	-1	1	-1	-1	-1	-1	-1	1	1	1	-1	1	-1	2.78E-17	-1	1	1	0	1	-1	0	-1	-1	-1	-1	1	-1	1	1
LINE197	0.907907334	0.369885892	validation	1	1	1	1	1	1	1	1	1	1	-0.608747931	1	-1	-1	-1	1	-1	1	0	-1	-1	-1	1	-1	1	0	-1	-1	1	-1	-1	-1	1	1	0	1	1	1	1	1	1	-1	1	-1	1	1
LINE198	1.926898197	0.184530454	validation	1	1	0	0	1	-1	-1	-1	-1	-1	1	0	1	-0.742173328	-1	0	-1	-1	1	-1	-1	-1	-1	1	-1	1	0	-1	-1	-1	2.78E-17	1	-1	-1	-1	0	0	-1	-1	-1	-1	-1	-1	-1	-1	0
LINE199	0.100170675	0.369885892	validation	1	1	0	-1	1	-1	-1	-1	-1	-1	-1	-1	1	-1	-1	1	-1	-1	1	-1	-1	-1	-1	1	-1	1	1	-1	-1	-1	-1	1	-1	-1	-1	0	1	-1	-1	-1	-1	-1	-1	-1	-1	1
LINE200	1.330415741	0.369885892	validation	1	1	0	0	1	-1	-1	-1	-1	-1	-1	-1	1	-1	-1	1	-1	-1	1	-1	-1	-1	-1	1	-1	1	1	-1	-1	-1	-1	1	-1	-1	-1	0	1	-1	-1	-1	-1	-1	-1	-1	-1	1
LINE201	0.410838621	0.369885892	validation	1	0.295794183	-1	-1	0.748848356	-1	-1	-1	-1	-1	1	1	-1	-1	-1	-1	-1	-1	1	-1	-1	-1	-1	1	-1	1	-1	1	-1	-1	-1	1	-1	-1	-1	-1	1	-1	-1	-1	-1	-1	-1	-1	-1	1
LINE202	1.951751632	-0.464213581	validation	1	1	1	1	1	1	1	1	1	-1	-1	-1	-1	-1	-1	1	-1	-1	0	-1	-1	-5.55E-17	-1	1	-1	1	1	-1	-1	1	-1	1	-1	-1	-1	0	-1	-1	-1.002203148	-1	-1	-1	-1	1	-1	-1
LINE203	0.025610368	1.482018522	validation	-1	1	0	0	1	1	0	0	-5.55E-17	-1	-1	-1	-1	-1	-1	1	-1	-1	1	-1	-1	-5.55E-17	-1	1	-1	1	1	-1	-1	1	-1	1	-1	-1	-1	0	-1	-0.697050981	-1	-1	-1	-1	-1	-5.55E-17	0	-1
LINE204	0.928871288	0.458006236	validation	1	1	0	0	1	-1	-1	-1	-1	-1	-1	-1	1	-1	-1	1	-1	-1	0	-1	-1	-1	-1	1	-1	1	1	-1	-1	-1	-1	1	-1	-1	-1	0	1	-1	-1	-1	1	-4.16E-17	-1	-1	0	1
LINE205	-0.421751474	0.55524133	validation	1	1	0	0	1	-1	-1	-1	-1	-1	-1	-1	1	-1	-1	1	-1	-1	1	-1	-1	-1	-2.78E-17	1	-1	1	1	-1	-1	-1	-1	1	-1	-1	-1	0	1	-1	-1	-1	-1	-1	-1	-1	0	1
LINE206	0.369668985	1.199427989	validation	0	1	0	-1	1	-1	-1	-1	-1	-1	-1	-1	1	-1	-1	0.806196824	-1	-1	1	-1	-1	-1	-1	1	-1	1	1	-1	-1	-1	-1	1	-1	-1	-1	0	1	-1	-1	-1	-1	-1	-1	1	-1	-1
LINE207	0.257828525	-0.607787535	validation	-1	1	0	-1	1	0	0	0	-5.55E-17	-1	-1	-1	0	-1	-1	0	-1	-5.55E-17	1	-1	-1	-5.55E-17	-2.78E-17	0	0	0	0	-1	-1	0	-1	0	-1	0	-1	0	0	0	-1	-1	-1	-1	-1	-5.55E-17	0	0
LINE208	-0.674175313	-0.237076658	validation	0	1	0	-1	1	-1	-1	-1	-1	-1	-1	-1	1	-1	-1	1	-1	-1	1	-1	-1	-5.55E-17	-1	1	-1	1	1	-1	-1	0	-1	1	-1	0	-1	0	1	-1	-1	-1	-1	-1	-1	1	-1	-1
LINE209	1.815057736	0.277208173	validation	1	1	0	0	1	0	-1	0	-5.55E-17	-1	-1	-1	-1	-1	-1	1	-1	-1	1	-1	-1	-5.55E-17	-1	0.799296086	-1	1	1	-1	-1	1	-1	1	-1	-1	-1	0	-1	-1	-1	-1	-1	-1	-1	-1	-1	1
LINE210	-0.160790399	1.76005168	validation	1	0	-1	-1	1	-1	-1	-1	-1	-1	-1	-1	-1	-1	-1	1	-1	-1	1	-1	-1	-1	-2.78E-17	1	-1	1	1	-1	-1	1	-1	1	-1	-1	-1	0	-1	-1	-1	-1	1	-1	-1	-1	-1	-1
LINE211	1.429829483	1.018629926	validation	1	0	0	0	1	-1	-1	-1	-1	-1	-1	-1	-1	-1	-1	1	-1	-1	1	-1	-1	-5.55E-17	1	1	-1	1	1	-1	-1	1	-1	1	-1	-1	-1	0	-1	-1	-1	-1	1	-1	-1	-1	-1	-1
LINE212	1.320312899	-1.302870428	validation	-1	1	1	1	1	1	1	1	1	-1	-1	-1	-1	-1	-1	1	-1	-1	1	-1	-1	-5.55E-17	-1	1	-1	1	1	-1	-1	1	-1	1	-1	-1	-1	0	-1	-1	-1	-1	-1	-1	-1	1	0	-1
LINE213	0.096281193	0.133634219	validation	1	1	0	0	1	-1	-1	-1	-1	-1	-1	-1	1	-1	-1	1	-1	-1	1	-1	-1	-1	-1	1	-1	1	1	-1	-1	-1	-1	1	-1	-1	-1	0	1	-1	-1	-1	-1	-1	-1	-1	-1	1
LINE214	0.220548371	0.179973078	validation	1	0	0	0	1	-1	-1	-1	-1	-1	1	1	-1	-1	-1	-1	-1	-1	1	-1	-1	-5.55E-17	-1	0.318393259	-1	1	-1	-1	-1	1	-0.520476941	1	-1	-1	-1	0	-1	-1	-1	-1	-1	-1	-1	-1	-1	-1
LINE215	-0.226813471	-0.422432096	validation	0	0	0	0	1	-1	-1	-1	-1	-1	-1	0	-1	-0.754767284	-1	0	-1	-1	1	-1	1	-5.55E-17	-1	1	-1	1	0	-1	-1	1	1	1	-1	-1	-1	0	-1	-1	-1	-1	-1	-1	-1	-5.55E-17	0	1
LINE216	-0.802331974	0.175415703	validation	1	0.383455681	-1	-1	1	-1	-1	-1	-1	-1	-1	-1	1	-1	-1	1	-1	-1	1	-1	-1	-1	-1	1	-1	1	1	-1	-1	-1	-0.201901455	1	-1	-1	-1	0	1	-1	-1	0	-1	-1	-1	-1	-1	1
LINE217	-0.966203182	-1.256531569	validation	-1	0	0	0	1	-1	-1	-1	-1	-1	-1	-1	0	-1	-1	1	-1	-1	0	-1	-1	-5.55E-17	-1	1	-1	1	1	-1	-1	0	-1	1	-1	-1	-1	0	0	-1	-1	-1	0	-1	-1	-1	0	1
LINE218	0.025610368	1.482018522	validation	1	1	0	1	1	-1	-1	-1	-1	-1	-5.55E-17	-1	1	-1	-1	1	-1	-1	1	-1	2.78E-17	-1	-1	1	-1	1	0	-1	-1	0	-1	1	-1	-1	-1	0	1	-1	-1	-1	-1	-1	-1	-1	-1	1
LINE219	1.168868409	1.296663084	validation	1	1	0	0	1	-1	-1	-1	-1	-1	-1	-1	1	-1	-1	1	-1	-1	1	-1	-1	-1	-1	1	-1	1	1	-1	-1	-1	-1	1	-1	-1	-1	0	1	-1	-1	-1	1	-1	-1	-1	0	0.644676083
LINE220	0.609666106	2.686828871	validation	1	0	0	0	1	-1	-1	-1	-1	-1	-1	-1	1	-0.793682928	-1	1	-1	-1	1	-1	-1	-1	-1	1	-1	1	1	-1	-1	-1	-1	1	-1	-1	-1	0	1	-1	-1	-1	1	-1	-1	-1	0	0.618848453
LINE221	0.224437854	1.66737396	validation	1	0	0	0	1	-1	-1	-1	-1	1	-0.52964524	1	-1	-1	-1	1	-1	1	1	-1	-1	-1	1	-1	1	0	-1	-1	1	0	-1	-1	1	0	1	1	1	1	1	1	-1	-1	1	-1	1	1
LINE222	-1.030660648	0.277208173	validation	1	0	0	0	1	-1	-1	-1	-1	1	-0.670627664	1	-1	-1	-1	1	-1	1	1	-1	-1	-1	-1	-1	0	0	-1	-1	1	-1	-1	-1	1	1	0	1	1	1	1	1	-1	-1	1	-1	-0.301030855	1
LINE223	-0.446604909	0.740596769	validation	1	1	0	0	1	-1	-1	-1	-1	1	-0.649848086	1	-1	-1	-1	1	-1	1	1	-1	-1	-1	-1	-1	0	0	-1	-1	1	-1	-1	-1	1	1	0	1	1	1	1	1	-1	-1	1	-1	1	1
LINE224	0.323851596	0.277208173	validation	1	0	0	0	1	-1	-1	-1	-1	-2.78E-17	-1	0	0	-1	-1	1	-1	-5.55E-17	1	-1	-1	-1	1	0	0	0	0	-1	0	-1	-1	0	1	0	-1	0	1	0	5.55E-17	-1	-1	-1	1	-1	-1	1
LINE225	0.36113175	1.389340803	validation	1	0	0	0	1	-1	-1	-1	-1	1	1	1	0	-1	-1	1	-1	1	1	-1	-1	-1	-1	-1	0	0	-1	-1	0	-1	-1	-1	1	1	0	1	1	1	1	1	-1	-1	0	-1	0	1
LINE226	1.459330672	0.175415703	validation	-1	1	1	1	1	1	1	1	1	-2.78E-17	-1	0	-1	-1	-1	1	-1	-5.55E-17	1	-1	-1	-5.55E-17	-2.78E-17	0	0	0	0	-1	0	0	-1	0	0	0	0	0	0	0	5.55E-17	1	-1	-1	0	-1	0	-1
LINE227	0.236864571	0.462563611	validation	1	1	0	1	1	-1	-1	-1	-1	1	-1	0	0	-1	-1	1	-1	1	1	1	-1	-1	-1	0	0	0	0	-1	0	0	-1	-1	0	0	0	1	0	0	1	0	-1	-1	0	-1	1	1
LINE228	1.541669944	0.64791905	validation	1	1	0	1	1	-1	-0.584853327	-1	-1	-2.78E-17	-1	0	-1	-1	-1	1	-1	-5.55E-17	1	1	-1	-1	-0.976598451	1	0	0	0	-1	0	0	-1	0	0	0	0	0	-1	0	5.55E-17	0	-1	-1	0	-1	0	1
LINE229	-1.419778383	-1.441887007	validation	-1	1	0	0	1	-1	-1	-1	-1	-1	-1	-1	1	-1	-1	1	-1	-1	-1	-1	-1	-1	-1	1	-1	1	1	-1	-1	-1	-1	1	-1	-1	-1	0	1	-1	-1	-1	-1	-1	-1	-1	-1	1
LINE230	-0.595725524	0.925952207	validation	1	1	0	1	1	-1	-1	-1	-1	-1	-1	-1	-1	-1	-1	1	-1	-1	1	-1	-1	-5.55E-17	-1	1	-1	1	1	-1	-1	1	-1	1	-1	-1	-1	0	-1	-1	-1	-1	-1	-1	-1	-1	-1	1
LINE231	-0.409324756	0.740596769	validation	1	0	0	0	1	-1	-1	-1	-1	-1	1	1	1	-1	-1	-1	-1	-1	1	-1	-1	-5.55E-17	-1	1	-1	1	-1	-1	-1	-1	-1	1	-1	-1	-1	0	1	-1	-1	-1	-1	-1	-1	-1	0	1
LINE232	-0.84425988	-1.483668492	validation	1	1	0	1	1	-1	-1	-1	-1	-1	-5.55E-17	1	1	1	-2.78E-17	-1	-1	-1	0	-1	-1	-5.55E-17	-1	1	0	1	-1	-1	0	-1	-1	0	0	0	0	0	0	-1	-1	-1	-1	-1	0	-1	0	1
LINE233	1.628656969	-0.000824985	validation	1	1	0	0	1	-1	-1	-1	-1	-1	-1	-1	1	-1	-1	1	-1	-1	1	-1	-1	-1	-1	1	-1	1	1	-1	-1	-1	-1	1	-1	-1	-1	0	1	-1	-1	-1	-1	-1	-1	-1	-1	1
LINE234	-0.835722645	-1.488225867	validation	0	1	0	1	1	-1	-1	-1	-1	-1	-1	-1	1	-1	-1	1	-1	-1	1	-1	-1	-1	-1	1	-1	1	1	5.55E-17	-1	-1	-0.557934179	1	-1	-1	-1	0	1	-1	-1	-1	-1	-1	-1	-1	0	1
LINE235	-0.23302683	-0.376093237	validation	0	1	0	1	1	-1	-1	-1	-1	-1	-1	-1	1	-1	-1	1	-1	-1	1	-1	-1	-1	-1	1	-1	1	1	5.55E-17	-1	-1	-0.667367933	1	-1	-1	-1	0	1	-1	-1	-1	-1	-1	-1	-1	0	1
LINE236	-0.508738499	-1.483668492	validation	1	1	0	1	1	-1	-1	-1	-1	-1	-1	-1	-1	-0.675739397	-1	1	-1	-1	0	-1	-1	-5.55E-17	-1	1	-1	1	1	-1	-1	1	-1	1	-1	-1	-1	0	-1	-0.495205029	-1	-1	1	-1	-1	-1	-1	1
LINE237	1.255855434	1.574696241	validation	1	1	0	1	0.841802767	-1	-1	-1	-1	1	-0.75101597	1	-1	-1	-1	1	-1	1	1	1	-1	-1	-1	0	0	0	-1	1	1	-1	-1	-1	1	1	1	0.223425384	1	1	1	1	-1	-1	1	-1	1	1
LINE238	-0.139826446	0.458006236	validation	1	0.54872368	-0.018637192	0	1	-1	-1	-1	-1	-1	-5.55E-17	1	-1	-1	-1	-1	-1	-1	1	1	-1	-5.55E-17	1	0.470290498	-1	1	-1	5.55E-17	-1	1	-1	1	-1	-1	-1	0	-1	-1	-1	-1	-1	-1	-1	-1	-1	1
LINE239	1.09041862	0.782378253	validation	1	1	0	0	0.924482429	-1	-1	-1	-1	-1	-1	-1	-1	-1	-1	1	-1	-1	0	-1	-1	-5.55E-17	-2.78E-17	1	-1	1	1	1	-1	1	-1	1	-1	-1	-1	-1	-1	-1	-1	-1	-1	-1	-1	-1	-1	0.600547919
LINE240	-1.127750514	-0.839481833	validation	-1	1	0	0	1	-1	-1	-1	-1	-1	-1	-1	1	-0.733134765	-1	1	-1	-1	1	-1	-1	-1	-1	1	-1	1	1	-1	-1	-1	-1	1	-1	-1	-1	0	1	-1	-1	-1	-1	-1	-1	-1	0	1
LINE241	-1.388711588	-1.071176131	validation	-1	1	0	0	1	-1	-1	-1	-1	-1	-1	-1	1	-1	-1	1	-1	-1	1	-1	-1	-1	-1	1	-1	1	1	-1	-1	-1	-1	1	-1	-1	-1	0	1	-1	-1	-1	-1	-1	-1	-1	0	1
LINE242	-1.20852418	-0.05172122	validation	-1	1	0	0	1	-1	-1	-1	-1	-1	-1	-1	1	-1	-1	1	-1	-1	1	-1	-1	-1	-1	0	-1	1	1	-1	-1	-1	-1	1	-1	-1	-1	0	1	-1	-1	-1	-1	-1	-1	-1	0	1
LINE243	-0.943673623	-1.020279896	validation	-1	1	0	0.216132976	1	-1	-1	-1	-1	-1	-1	-1	-1	-0.807052663	-1	1	-1	-1	0	-1	-1	-5.55E-17	-1	1	-1	1	1	-1	-1	1	-1	1	-1	-1	-1	0	0	-1	-1	-1	-1	-1	-1	-1	0	1
LINE244	-0.719992702	-1.205635334	validation	-1	1	1	1	1	1	1	1	1	-1	-1	-1	-1	-1	-1	1	-1	-1	0	-1	-1	-5.55E-17	-1	1	-1	1	1	-1	-1	1	-1	1	-1	-1	-1	0	-1	-1	-1	-1	-1	-1	-1	-1	0	-1
LINE245	-0.980953776	-1.483668492	validation	-1	1	0	0	1	-1	-1	-1	-1	-1	-1	-1	1	-1	-1	1	-1	-1	0	-1	-1	-1	-1	1	-1	1	1	-1	-1	-1	-1	1	-1	-1	-1	0	1	-1	-1	-1	-1	-1	-1	-1	-1	1
LINE246	-1.239590974	-1.210192709	validation	-1	1	0	0	1	-1	-1	-1	-1	-1	-1	-1	1	-1	-1	1	-1	-1	1	-1	-1	-1	-1	1	-1	1	1	-1	-1	-1	-1	1	-1	-1	-1	0	1	-1	-1	-1	-1	-1	-1	-1	-1	1
LINE247	-1.059403566	-1.11751499	validation	-1	1	0	0	1	-1	-1	-1	-1	-1	-5.55E-17	-1	1	-1	-1	0	-1	-1	0	-1	-1	-1	-1	1	-1	1	1	-1	-1	-1	-1	1	-1	-1	-1	0	1	-1	-1	-1	-1	-1	-1	-1	-1	0
LINE248	0.721506567	-0.093502704	validation	1	1	0	0	1	-1	-1	-1	-1	-1	1	1	1	-1	-1	-1	-1	-1	0	-1	-1	-1	-1	1	-1	1	-1	-1	-1	-1	2.78E-17	1	-1	-1	-1	0	0	-1	-1	-1	-1	-1	-1	-1	-1	0
LINE249	1.641083687	-0.464213581	validation	1	1	0	-1	1	-1	-1	-1	-1	-1	1	1	1	-1	-1	-1	-1	-1	0	-1	-1	-1	-1	1	-1	1	-1	-1	-1	-1	2.78E-17	1	-1	-1	-1	0	0	-1	-1	-1	-1	-1	-1	-1	-1	0
LINE250	1.653510404	0.64791905	validation	1	1	0	0	1	-1	-1	-1	-1	-1	-5.55E-17	1	1	-1	-1	0	-1	-1	0	-1	-1	-1	-1	1	-1	1	-1	-1	-1	-1	2.78E-17	1	-1	-1	-1	0	1	-1	-1	-1	-1	-1	-1	-1	-1	0
LINE251	-1.270657769	-0.654126394	validation	1	1	0	0	1	-1	-1	-1	-1	-1	-1	-1	1	-0.911497842	-1	1	-1	-1	1	-1	-1	-1	-2.78E-17	1	-1	1	1	5.55E-17	-1	-1	-1	1	-1	-1	-1	0	1	-1	-1	-1	-1	-1	-1	-1	0	1
LINE252	0.64694626	-1.483668492	validation	-1	1	0	0	1	-1	-1	-0.63760783	-1	-1	-1	-1	-1	-0.770273507	-1	1	-1	-1	1	-1	-1	-5.55E-17	-1	1	-1	1	1	-1	-1	1	-1	1	-1	-1	-1	0	-1	-1	-1	-1	-1	-1	0	-1	0	-1
LINE253	-0.719992702	-0.464213581	validation	1	1	1	0	1	-1	-1	-1	-1	-1	1	1	-1	-1	-1	-1	-1	-1	1	1	-1	-5.55E-17	-1	0.847334747	-1	1	-1	-1	-1	1	-1	1	-1	-1	-1	0	-1	-0.608264858	-1	-1	-1	-1	-1	-1	0	1
LINE254	0.696653131	0.462563611	validation	-1	1	0	0	1	-0.773989268	-1	-1	-1	-1	-5.55E-17	0	1	-0.73849633	-1	1	-1	-1	1	-1	-1	-1	-2.78E-17	1	-1	1	0	-1	-1	-1	2.78E-17	1	-1	-1	-1	0	1	-1	-1	-1	-1	-1	-1	-1	0	0
LINE255	-1.245804333	-0.05172122	validation	0	1	0	0	1	-1	-1	-1	-1	-1	-1	-1	1	-1	-1	1	-1	-1	1	-1	-1	-1	-1	1	-1	1	1	5.55E-17	-1	-1	-1	1	-1	-1	-1	0	1	-1	-1	-1	-1	-1	-1	-5.55E-17	-1	0
LINE256	-1.643459304	-1.071176131	validation	1	0	0	1	1	-1	1	1	1	-1	-1	-1	1	-1	-1	1	-1	-1	1	-1	-1	-1	-1	1	-1	1	1	-1	-1	-1	-1	1	-1	-1	-1	0	1	-1	-1	-1	-1	-1	-1	-1	0	1
LINE257	-0.533591934	-0.186180423	validation	1	1	0	1	1	-1	-1	-1	-1	-1	-5.55E-17	0	0	-1	-1	-1	-1	-1	1	-1	-1	-1	-1	1	-1	1	0	-1	-1	-0.190180512	2.78E-17	0.382276563	-1	-1	-1	0	-0.273215008	-1	-1	-1	-1	-1	-1	-1	-1	-1
LINE258	0.671799696	0.925952207	validation	1	1	1	1	1	-1	-1	-1	-1	-1	1	1	1	-1	-1	-1	-1	-1	1	-1	-1	-1	-1	1	-1	1	-1	-1	-1	-0.286271722	2.78E-17	0.437008484	-1	-1	-1	0	-1	-0.751129922	-1	-1	-1	-1	-1	-5.55E-17	-1	-1
LINE259	0.385985185	1.018629926	validation	1	1	1	0	1	-1	-1	-1	-1	-1	1	1	1	-0.939734469	-1	-1	-1	-1	1	-1	-1	-1	-1	1	-1	1	-1	-1	-1	-0.274513976	2.78E-17	0.583011735	-1	-1	-1	0	-1	-1	-1	-1	-1	-1	-1	-5.55E-17	-1	-1
LINE260	-1.403462183	-2.039734807	validation	1	1	0	1	0.753955205	-1	-1	-1	-1	1	-0.430404989	1	-1	1	-2.78E-17	1	-1	1	1	1	-1	-1	-1	-1	0	0	-1	1	1	-1	-1	-1	1	1	1	0.194159075	1	1	1	1	-1	-1	1	-1	1	1
LINE261	-1.341328594	-1.205635334	validation	-1	1	0	1	1	-1	-1	-1	-1	-0.987233725	-1	-0.341928656	-1	1	-2.78E-17	1	-1	-1	1	-1	1	-1	1	0.380521147	-1	1	-1	-1	-1	1	-1	1	-1	-1	-1	0	-1	-1	-1	-1	-1	-1	-1	-1	-1	-1
[truncated: 5,000 more columns]
